# Supplementary material for: Patterns of Post-Endodontic Restoration: A Nationwide Survey of Dentists in Turkey
Source: Int J Environ Res Public Health. 2022 Feb 4;19(3):1794. doi: 10.3390/ijerph19031794 (PMC8834666; doi:10.3390/ijerph19031794)
Supplement: Supplementary file 1 [file ijerph-19-01794-s001.zip]

Archive with 1 entries (1 files):
- ijerph-1542784-supplementary.pdf
